# Supplementary material for: COPD-Related Mortality before and after Mass COVID-19 Vaccination in Northern Italy
Source: Vaccines (Basel). 2023 Aug 21;11(8):1392. doi: 10.3390/vaccines11081392 (PMC10459975; doi:10.3390/vaccines11081392)
Supplement: Supplementary file 1 [file vaccines-11-01392-s001.zip]

Archive with 1 entries (1 files):
- vaccines-2529214-supplementary.pdf
